# Supplementary material for: Bioinformatics prediction and experimental verification of key biomarkers for diabetic kidney disease based on transcriptome sequencing in mice
Source: PeerJ. 2022 Sep 20;10:e13932. doi: 10.7717/peerj.13932 (PMC9504448; doi:10.7717/peerj.13932)
Supplement: Data S1 [file peerj-10-13932-s003.txt]

		mean	¦¤CT	¦¤¦¤CT	2-¦¤¦¤CT				mean	¦¤CT	¦¤¦¤CT	2-¦¤¦¤CT				mean	¦¤CT	¦¤¦¤CT	2-¦¤¦¤CT
Fmo5	25.43571854	25.27776591	3.085556666	-10.02941259	1045.090807		Fmo5	25.36386871	25.27391688	5.468111038	-10.44155502	1390.660962		Fmo5	23.75151825	23.94771258	1.649202983	-10.53382778	1482.511707		1045.090807	1390.660962	1482.511707
Fmo5	25.53546143						Fmo5	25.21907425						Fmo5	24.15423393						1.013270858	1.003597711	1.46743807
Fmo5	24.86211777						Fmo5	25.23880768						Fmo5	23.93738556						0.000607859
Fmo5	Undetermined						Fmo5	Undetermined						Fmo5	Undetermined
Fmo5	34.34565353	34.11087418	13.11496925	0.234779358	0.849814958		Fmo5	35.77000427	35.89234543	15.90966606	-0.122341156	1.08849981		Fmo5	33.43478012	32.08916187	12.18303076	1.345618248	0.393485329
Fmo5	33.87609482			-0.234779358	1.176726758		Fmo5	36.01468658			0.122341156	0.918695613		Fmo5	30.74354362			-1.345618248	2.541390811
beta-actin	22.12288475	22.19220924			1.013270858		beta-actin	19.76293182	19.80580584			1.003597711		beta-actin	22.28039551	22.2985096			1.46743807
beta-actin	22.20405197						beta-actin	19.77298164						beta-actin	22.34238625
beta-actin	22.24969101						beta-actin	19.88150406						beta-actin	22.27274704
beta-actin	20.85074043	20.99590492					beta-actin	19.8800869	19.98267937					beta-actin	19.73728561	19.90613111
beta-actin	20.97102737						beta-actin	19.96362305						beta-actin	19.95884705
beta-actin	21.16594696						beta-actin	20.10432816						beta-actin	20.02226067
		mean	¦¤CT	¦¤¦¤CT	2-¦¤¦¤CT				mean	¦¤CT	¦¤¦¤CT	2-¦¤¦¤CT				mean	¦¤CT	¦¤¦¤CT	2-¦¤¦¤CT
Apoh	Undetermined						Apoh	34.21237564	30.56745148	8.18381691	2.946766535	0.129698479		Apoh	30.62673187	29.28567982	6.987170219	3.256773313	0.104619718		0.054777794	0.129698479	0.104619718
Apoh	28.61043739	27.8589983	8.053192457	4.19026502	0.054777794		Apoh	32.92472839						Apoh	27.94462776						1.000078021	1.010094799	1.021624148
Apoh	27.1075592						Apoh	28.21017456						Apoh	36.97898483						2.34431E-06
Apoh	Undetermined						Apoh	Undetermined						Apoh	Undetermined
Apoh	23.82758522	23.8456068	3.862927437	-0.018021584	1.012569956		Apoh	25.82947922	26.03429985	5.237050374	-0.204820633	1.152543045		Apoh	23.33703995	23.63652802	3.730396907	-0.299488068	1.230707626
Apoh	23.86362839			0.018021584	0.987586086		Apoh	26.23912048			0.204820633	0.867646553		Apoh	23.93601608			0.299488068	0.812540671
beta-actin	19.76293182	19.80580584			1.000078021		beta-actin	22.40993309	22.38363457			1.010094799		beta-actin	22.28039551	22.2985096			1.021624148
beta-actin	19.77298164						beta-actin	22.32151794						beta-actin	22.34238625
beta-actin	19.88150406						beta-actin	22.41945267						beta-actin	22.27274704
beta-actin	19.8800869	19.98267937					beta-actin	20.65215874	20.79724948					beta-actin	19.73728561	19.90613111
beta-actin	19.96362305						beta-actin	20.77366066						beta-actin	19.95884705
beta-actin	20.10432816						beta-actin	20.96592903						beta-actin	20.02226067
		mean	¦¤CT	¦¤¦¤CT	2-¦¤¦¤CT				mean	¦¤CT	¦¤¦¤CT	2-¦¤¦¤CT				mean	¦¤CT	¦¤¦¤CT	2-¦¤¦¤CT
Abcc4	23.66480064	23.73742867	3.931622823	-0.231786728	1.174288365		Abcc4	28.55935478	28.47814115	6.094506582	-0.061215719	1.043344588		Abcc4	27.88743019	27.90728696	5.715077718	-0.162068367	1.118890122
Abcc4	23.98038292						Abcc4	28.58647537						Abcc4	27.94282341						1.174288365	1.118890122	1.043344588
Abcc4	23.56710243						Abcc4	28.28859329						Abcc4	27.89160728						1.001726244	1.000913672	1.000513134
Abcc4	24.26615715	24.14608892	4.163409551	0.120068232	0.920144131		Abcc4	26.91355896	26.868632	6.1557223	0.044926961	0.96933889		Abcc4	26.71164131	26.78802999	5.877146085	-0.076388677	1.054375445		0.042895316	0.042895316
Abcc4	24.07569313			-0.070395788	1.050004701		Abcc4	26.80528259			-0.063349406	1.044888794		Abcc4	26.86260796			0.074577967	0.949619873
Abcc4	24.09641647			-0.049672445	1.0350299		Abcc4	26.88705444			0.018422445	0.987311718		Abcc4	26.7898407			0.00181071	0.998745699
beta-actin	19.76293182	19.80580584			1.001726244		beta-actin	22.40993309	22.38363457			1.000513134		beta-actin	22.12288475	22.19220924			1.000913672
beta-actin	19.77298164						beta-actin	22.32151794						beta-actin	22.20405197
beta-actin	19.88150406						beta-actin	22.41945267						beta-actin	22.24969101
beta-actin	19.8800869	19.98267937					beta-actin	20.65215874	20.7129097					beta-actin	20.85074043	20.9108839
beta-actin	19.96362305						beta-actin	20.77366066						beta-actin	20.97102737
beta-actin	20.10432816						beta-actin							beta-actin
		mean	¦¤CT	¦¤¦¤CT	2-¦¤¦¤CT				mean	¦¤CT	¦¤¦¤CT	2-¦¤¦¤CT				mean	¦¤CT	¦¤¦¤CT	2-¦¤¦¤CT
Akr1c14							Akr1c14	25.45907402	26.20140076	6.395594915	0.817295392	0.567504842		Akr1c14	26.4376049	27.41015498	5.217945735	3.443336169	0.091928998		0.113501299	0.567504842	0.091928998
Akr1c14	34.62921143	31.64301682	9.081043243	3.139219284	0.113501299		Akr1c14	24.51469994						Akr1c14	25.96837807						1.721615748	2.27425249	2.536151996
Akr1c14	28.6568222						Akr1c14	28.63042831						Akr1c14	29.82448196						0.002557711
Akr1c14	27.24480629	25.60186005	5.941823959	1.642946243	0.320201896		Akr1c14	27.67095947	25.56097889	5.578299522	2.109980583	0.231650133		Akr1c14	20.48753166	22.77051449	1.774609566	-2.282982826	4.8668315
Akr1c14	36.97874451			-1.642946243	3.1230296		Akr1c14	Undetermined						Akr1c14	36.98273087
Akr1c14	23.9589138				1.721615748		Akr1c14	23.45099831			-2.109980583	4.316854846		Akr1c14	25.05349731			2.282982826	0.205472493
beta-actin	22.05220985	22.56197357					beta-actin	19.76293182	19.80580584			2.27425249		beta-actin	22.12288475	22.19220924			2.536151996
beta-actin	21.98015785						beta-actin	19.77298164						beta-actin	22.20405197
beta-actin	23.65355301						beta-actin	19.88150406						beta-actin	22.24969101
beta-actin	19.41998863	19.66003609					beta-actin	19.8800869	19.98267937					beta-actin	20.85074043	20.99590492
beta-actin	19.6577549						beta-actin	19.96362305						beta-actin	20.97102737
beta-actin	19.90236473						beta-actin	20.10432816						beta-actin	21.16594696
		mean	¦¤CT	¦¤¦¤CT	2-¦¤¦¤CT				mean	¦¤CT	¦¤¦¤CT	2-¦¤¦¤CT				mean	¦¤CT	¦¤¦¤CT	2-¦¤¦¤CT		0.054394973	0.101653201	0.049168632
Lpl	26.13599586	26.24045086	4.626503944	4.200382868	0.054394973		Lpl	25.7391777	25.62542343	3.326913834	3.298272451	0.101653201		Lpl	25.91287613	27.39820385	4.836230278	4.346117973	0.049168632		1.002460119	1.000046931	1.012631367
Lpl	26.34490585						Lpl	25.51166916						Lpl	28.88353157						6.70033E-07
Lpl							Lpl							Lpl	34.90469742
Lpl							Lpl							Lpl		20.15014839	0.490112305
Lpl	20.94815063	20.84697437	0.426121076	0.101176262	0.932272579		Lpl	19.92079544	19.93477249	0.028641383	-0.013977051	1.009735235		Lpl	20.33152199			0.181373596	0.881862971
Lpl	20.74579811			-0.101176262	1.07264766		Lpl	19.94874954			0.013977051	0.990358626		Lpl	19.9687748			-0.181373596	1.133963023
beta-actin	21.4706192	21.61394691			1.002460119		beta-actin	22.28039551	22.2985096			1.000046931		beta-actin	22.05220985	22.56197357			1.007912997
beta-actin	21.39552307						beta-actin	22.34238625						beta-actin	21.98015785
beta-actin	21.97569847						beta-actin	22.27274704						beta-actin	23.65355301
beta-actin	20.2585392	20.4208533					beta-actin	19.73728561	19.90613111					beta-actin	19.41998863	19.66003609
beta-actin	20.47459221						beta-actin	19.95884705						beta-actin	19.6577549
beta-actin	20.52942848						beta-actin	20.02226067						beta-actin	19.90236473
		mean	¦¤CT	¦¤¦¤CT	2-¦¤¦¤CT				mean	¦¤CT	¦¤¦¤CT	2-¦¤¦¤CT				mean	¦¤CT	¦¤¦¤CT	2-¦¤¦¤CT		0.019684072	0.126584465	0.809679295
Slc1a4	31.3152504	30.55415916	10.74835332	5.66682752	0.019684072		Slc1a4	29.66064453	29.65752697	7.273892403	2.981827736	0.126584465		Slc1a4	28.89086914	28.76131821	6.462808609	0.30457751	0.809679295		1.008400368	1.001120097	1.379800129
Slc1a4	29.79306793						Slc1a4	29.65440941						Slc1a4	28.63176727						0.04299799
Slc1a4	24.44377136						Slc1a4	24.60221672						Slc1a4	24.83923721
Slc1a4	25.32628632	25.06420517	5.081525803	0.262081146	0.83388414		Slc1a4	25.00429535	25.08931414	4.292064667	-0.085018794	1.060701559		Slc1a4	24.4894619	26.06436221	6.158231099	-1.574900309	2.979149059
Slc1a4	24.88640594			-0.177799225	1.131157032		Slc1a4	25.09227943			0.002965291	0.997946728		Slc1a4	26.92562675			0.861264547	0.55046985
Slc1a4	24.97992325			-0.084281921	1.060159932		Slc1a4	25.17136765			0.082053502	0.944712006		Slc1a4	26.77799797			0.713635763	0.609781479
beta-actin	19.76293182	19.80580584			1.008400368		beta-actin	22.40993309	22.38363457			1.001120097		beta-actin	22.28039551	22.2985096			1.379800129
beta-actin	19.77298164						beta-actin	22.32151794						beta-actin	22.34238625
beta-actin	19.88150406						beta-actin	22.41945267						beta-actin	22.27274704
beta-actin	19.8800869	19.98267937					beta-actin	20.65215874	20.79724948					beta-actin	19.73728561	19.90613111
beta-actin	19.96362305						beta-actin	20.77366066						beta-actin	19.95884705
beta-actin	20.10432816						beta-actin	20.96592903						beta-actin	20.02226067
		mean	¦¤CT	¦¤¦¤CT	2-¦¤¦¤CT				mean	¦¤CT	¦¤¦¤CT	2-¦¤¦¤CT				mean	¦¤CT	¦¤¦¤CT	2-¦¤¦¤CT		0.156570062	0.114027766	0.231309263
Cd36	25.68635368	26.63781929	6.832013448	2.675119718	0.156570062		Cd36	26.17697716	26.60585912	4.413649877	3.132542928	0.114027766		Cd36	22.94157982	23.14310837	1.529161453	2.112105052	0.231309263		2.522701282	1.023786436	2.293189325
Cd36	26.64002991						Cd36	27.88991928						Cd36	22.98781586						0.018990787
Cd36	27.58707428						Cd36	25.75068092						Cd36	23.49992943
Cd36							Cd36	Undetermined						Cd36	Undetermined
Cd36	26.41420364	24.1395731	4.15689373	2.274630547	0.206665497		Cd36	21.9629631	22.27701187	1.281106949	-0.314048767	1.243191692		Cd36	21.9611969	19.8379097	-0.582943598	2.123287201	0.229523344
Cd36	21.86494255			-2.274630547	4.838737067		Cd36	22.59106064			0.314048767	0.80438118		Cd36	17.7146225			-2.123287201	4.356855305
beta-actin	19.76293182	19.80580584			2.522701282		beta-actin	22.12288475	22.19220924			1.023786436		beta-actin	21.4706192	21.61394691			2.293189325
beta-actin	19.77298164						beta-actin	22.20405197						beta-actin	21.39552307
beta-actin	19.88150406						beta-actin	22.24969101						beta-actin	21.97569847
beta-actin	19.8800869	19.98267937					beta-actin	20.85074043	20.99590492					beta-actin	20.2585392	20.4208533
beta-actin	19.96362305						beta-actin	20.97102737						beta-actin	20.47459221
beta-actin	20.10432816						beta-actin	21.16594696						beta-actin	20.52942848
Target Name	C§ä	mean	¦¤CT	¦¤¦¤CT	2-		Target Name	C§ä	mean	¦¤CT	¦¤¦¤CT	2-		Target Name	C§ä	mean	¦¤CT	¦¤¦¤CT	2-
Aacs	21.78345299	22.22267214	3.874509811	0.740626017	0.598479602		Aacs							Aacs	22.89773941	22.25497818	3.213248571	1.966989517	0.255786226
Aacs	21.92393684						Aacs	21.96582222	21.99216652	5.451424917	4.487638474	0.044574472		Aacs	21.62550735						0.598479602	0.044574472	0.255786226
Aacs	22.9606266						Aacs	22.01851082						Aacs	22.24168777						1.000023441	1.050393933	1.04827634
Aacs	18.24497032	18.23509216	3.133883794	0.009878159	0.99317637		Aacs	17.7974968	17.37230682	0.963786443	0.425189972	0.744740659		Aacs	18.38393021	18.9847393	1.246259054	-0.600809097	1.516566854		0.010657915
Aacs	18.225214			-0.009878159	1.006870512		Aacs	17.55804634			0.185739517	0.879198288		Aacs	19.38903618			0.404296875	0.755604461
Aacs	29.51544952				1.000023441		Aacs	16.76137733			-0.610929489	1.527242853		Aacs	19.18125153			0.196512222	0.872657703
beta-actin	18.22137451	18.34816233					beta-actin	16.91775131	16.5407416			1.050393933		beta-actin	18.73087502	19.04172961			1.04827634
beta-actin	19.04668617						beta-actin	16.42525482						beta-actin	19.21492958
beta-actin	17.77642632						beta-actin	16.27921867						beta-actin	19.17938423
beta-actin	15.15340137	15.10120837					beta-actin	16.51673317	16.40852038					beta-actin	17.57361221	17.73848025
beta-actin	14.94319916						beta-actin	16.34187508						beta-actin	17.85436058
beta-actin	15.20702457						beta-actin	16.3669529						beta-actin	17.78746796
		mean	¦¤CT	¦¤¦¤CT	2-				mean	¦¤CT	¦¤¦¤CT	2-				mean	¦¤CT	¦¤¦¤CT	2-
Cpe	24.14406013	24.50538826	6.157225927	1.418526649	0.37409416		Cpe	25.36617661	25.58945847	5.99263827	2.492492676	0.177698982		Cpe	29.8123436	29.56882858	10.52709897	2.832859993	0.140353798
Cpe	24.4400692						Cpe	25.69129944						Cpe	29.69001198						0.37409416	0.177698982	0.140353798
Cpe	24.93203545						Cpe	25.71089935						Cpe	29.20413017						1.007692667	1.020378239	1.078493607
Cpe	20.01874161	19.83990765	4.738699277	0.178833961	0.883416717		Cpe	21.49218941	21.17311859	3.500145594	0.319070816	0.801585982		Cpe	24.8647747	25.43271923	7.694238981	-0.567944527	1.482410008		0.000443201
Cpe	19.66107368			-0.178833961	1.131968617		Cpe	20.79497719			-0.378141403	1.299666441		Cpe	Undetermined			0.567944527	0.674577205
Cpe	Undetermined				1.007692667		Cpe	21.23218918			0.059070587	0.959882295		Cpe	26.00066376				1.078493607
beta-actin	18.22137451	18.34816233					beta-actin	19.18104744	19.5968202			1.020378239		beta-actin	18.73087502	19.04172961
beta-actin	19.04668617						beta-actin	20.21551132						beta-actin	19.21492958
beta-actin	17.77642632						beta-actin	19.39390182						beta-actin	19.17938423
beta-actin	15.15340137	15.10120837					beta-actin	17.92712975	17.672973					beta-actin	17.57361221	17.73848025
beta-actin	14.94319916						beta-actin	17.53898621						beta-actin	17.85436058
beta-actin	15.20702457						beta-actin	17.55280304						beta-actin	17.78746796
		mean	¦¤CT	¦¤¦¤CT	2-				mean	¦¤CT	¦¤¦¤CT	2-				mean	¦¤CT	¦¤¦¤CT	2-
Slc22a7	26.55439949	27.26763725	8.91947492	4.857542992	0.034493229		Slc22a7		26.67820358	10.13746198	6.673128128	0.009799147		Slc22a7	27.7833004	27.55748431	8.5157547	4.242406209	0.05283339
Slc22a7	33.83217621						Slc22a7	26.6473732						Slc22a7	27.7581501						0.034493229	0.009799147	0.05283339
Slc22a7	27.98087502						Slc22a7	26.70903397						Slc22a7	27.13100243						1.022532664	1.000958054	1.021092489
Slc22a7	19.46883202	19.1631403	4.061931928	0.305691719	0.809054212		Slc22a7	19.94261551	19.87285423	3.464333852	0.069761276	0.952795645		Slc22a7	21.60400963	22.01182874	4.27334849	-0.407819112	1.326678789		2.67465E-07
Slc22a7	18.85744858			-0.305691719	1.236011117		Slc22a7	19.8859787			0.013124466	0.990944068		Slc22a7	22.19333458			0.181505839	0.88178214
Slc22a7	Undetermined				1.022532664		Slc22a7	19.78996849			-0.082885742	1.059134451		Slc22a7	22.23814201			0.226313273	0.854816539
beta-actin	18.22137451	18.34816233					beta-actin	16.91775131	16.5407416			1.000958054		beta-actin	18.73087502	19.04172961			1.021092489
beta-actin	19.04668617						beta-actin	16.42525482						beta-actin	19.21492958
beta-actin	17.77642632						beta-actin	16.27921867						beta-actin	19.17938423
beta-actin	15.15340137	15.10120837					beta-actin	16.51673317	16.40852038					beta-actin	17.57361221	17.73848025
beta-actin	14.94319916						beta-actin	16.34187508						beta-actin	17.85436058
beta-actin	15.20702457						beta-actin	16.3669529						beta-actin	17.78746796
		mean	¦¤CT	¦¤¦¤CT	2-				mean	¦¤CT	¦¤¦¤CT	2-				mean	¦¤CT	¦¤¦¤CT	2-
Kynu	25.96756744	25.24329631	7.244395892	-1.446715991	2.725868547		Kynu	27.52054787	27.62603378	11.08529218	-0.086943944	1.062117917		Kynu	27.18584633	27.02123324	7.424413045	-0.320829391	1.249048408
Kynu	24.84896278						Kynu	27.87933731						Kynu	27.13262939						2.725868547	1.062117917	1.249048408
Kynu	24.91335869						Kynu	27.47821617						Kynu	26.745224						1.004507389	1.000535952	1.00435872
Kynu	23.71702385	23.79232025	8.691111883	-0.075296402	1.053577471		Kynu	27.54281425	27.58075651	11.17223612	-0.037942251	1.026648449		Kynu	25.58757591	25.41821543	7.745242437	0.169360479	0.889236777		0.268330388
Kynu	23.67356682			-0.118753433	1.08579627		Kynu	27.55185509			-0.028901418	1.020234942		Kynu	25.257658			-0.160557429	1.117718919
Kynu	23.98637009			0.194049835	0.874148424		Kynu	27.64760017			0.066843669	0.954724463		Kynu	25.40941238			-0.00880305	1.006120463
beta-actin	18.22137451	17.99890041			1.004507389		beta-actin	16.91775131	16.5407416			1.000535952		beta-actin	19.18104744	19.5968202			1.00435872
beta-actin							beta-actin	16.42525482						beta-actin	20.21551132
beta-actin	17.77642632						beta-actin	16.27921867						beta-actin	19.39390182
beta-actin	15.15340137	15.10120837					beta-actin	16.51673317	16.40852038					beta-actin	17.92712975	17.672973
beta-actin	14.94319916						beta-actin	16.34187508						beta-actin	17.53898621
beta-actin	15.20702457						beta-actin	16.3669529						beta-actin	17.55280304
		mean	¦¤CT	¦¤¦¤CT	2-				mean	¦¤CT	¦¤¦¤CT	2-				mean	¦¤CT	¦¤¦¤CT	2-
Cyp7b1	23.0349884	23.39246241	5.044300079	1.135903041	0.455049994		Cyp7b1	25.56036758	25.41598193	8.875240326	3.446198781	0.091746773		Cyp7b1	27.73120308	27.58003934	8.538309733	1.800613403	0.287052514
Cyp7b1	24.01358986						Cyp7b1	25.53233147						Cyp7b1	27.50854874						0.455049994	0.091746773	0.287052514
Cyp7b1	23.12880898						Cyp7b1	25.15524673						Cyp7b1	27.50036621						1.000807303	1.002552487	1.016301289
Cyp7b1	19.03009033	19.00960541	3.908397039	0.020484924	0.985901264		Cyp7b1	21.88134956	21.83756193	5.429041545	0.043787638	0.970104697		Cyp7b1	24.32781029	24.47617658	6.73769633	-0.148366292	1.108313707		0.002272325
Cyp7b1	19.06786537			0.058259964	0.960421787		Cyp7b1	21.69616699			-0.141394933	1.102971056		Cyp7b1	24.25178146			-0.224395116	1.168287314
Cyp7b1	18.93086052			-0.078744888	1.056098859		Cyp7b1	21.93516922			0.097607295	0.934581708		Cyp7b1	24.84893799			0.372761408	0.772302845
beta-actin	18.22137451	18.34816233			1.000807303		beta-actin	16.91775131	16.5407416			1.002552487		beta-actin	18.73087502	19.04172961			1.016301289
beta-actin	19.04668617						beta-actin	16.42525482						beta-actin	19.21492958
beta-actin	17.77642632						beta-actin	16.27921867						beta-actin	19.17938423
beta-actin	15.15340137	15.10120837					beta-actin	16.51673317	16.40852038					beta-actin	17.57361221	17.73848025
beta-actin	14.94319916						beta-actin	16.34187508						beta-actin	17.85436058
beta-actin	15.20702457						beta-actin	16.3669529						beta-actin	17.78746796
		mean	¦¤CT	¦¤¦¤CT	2-				mean	¦¤CT	¦¤¦¤CT	2-				mean	¦¤CT	¦¤¦¤CT	2-
Gsta2		20.97359848	2.625436147	-2.288129171	4.884223337		Gsta2	22.6000843	22.63490613	3.038085938	-2.866137822	7.29110674		Gsta2	21.37119484	20.76736959	1.725639979	-3.002747854	8.015251856
Gsta2	21.58502769						Gsta2	23.24830246						Gsta2	20.45841408						4.884223337	7.29110674	8.015251856
Gsta2	20.36216927						Gsta2	22.05633163						Gsta2	20.47249985						1.000116012	1.021722841	1.042457801
Gsta2	20.04450989	20.01477369	4.913565318	0.029736201	0.979599402		Gsta2	23.98466492	23.57719676	5.90422376	0.40746816	0.753945341		Gsta2	21.93649673	22.46686808	4.728387833	-0.530371348	1.444300909		0.003807958
Gsta2	19.9919796			-0.022794088	1.015925132		Gsta2	23.25421715			-0.322979609	1.2509114		Gsta2	22.94921684			0.48234876	0.715811308
Gsta2	20.00783157			-0.006942113	1.004823502		Gsta2	23.49270821			-0.084488551	1.060311784		Gsta2	22.51489067			0.048022588	0.967261185
beta-actin	18.22137451	18.34816233			1.000116012		beta-actin	19.18104744	19.5968202			1.021722841		beta-actin	18.73087502	19.04172961			1.042457801
beta-actin	19.04668617						beta-actin	20.21551132						beta-actin	19.21492958
beta-actin	17.77642632						beta-actin	19.39390182						beta-actin	19.17938423
beta-actin	15.15340137	15.10120837					beta-actin	17.92712975	17.672973					beta-actin	17.57361221	17.73848025
beta-actin	14.94319916						beta-actin	17.53898621						beta-actin	17.85436058
beta-actin	15.20702457						beta-actin	17.55280304						beta-actin	17.78746796
